# Supplementary material for: A new threat to local marine biodiversity: filamentous mats proliferating at mesophotic depths off Rapa Nui
Source: PeerJ. 2021 Aug 24;9:e12052. doi: 10.7717/peerj.12052 (PMC8395573; doi:10.7717/peerj.12052)
Supplement: Supplemental Information 1 — Coverage categories as explained in the text: 1) no presence of patches of filamentous mats, 2) low coverage, less than 50 % coverage in at least non-overlapping 5 frames of the video of this transect, 3) high coverage, 50% to 75% of coverage in at least 5 frames of the video of this transect, and 4) very high coverage 100% coverage in at least 5 frames. [file peerj-09-12052-s001.xlsx]

## Sheet: data
Year	Expedition	Station	Date	Latitude	Longitude	Start Depth (m)	End Depth (m)	Mean Depth (m)	Mats present (Y/N)	Filamentous mats cover*	Main substrate type	Corals present (Y/N)	main coral taxa	Leptoseris present (Y/N)	Leptoseris Health Index**	Stichopathes_banks	Cycloseris_field	Porites-Pocillopora	ScYactinia
2018	2018-I	2018-I 1	13/01/2018	-27.1471	-109.45	103	82	92.5	Y	4	coarse sand	Y	Leptoseris	Y	3
2018	2018-I	2018-I 2	13/01/2018	-27.2347	-109.442	198	202	200	N	1	fine sand	N	-	N
2018	2018-I	2018-I 3	13/01/2018	-27.2363	-109.427	264	336	300	N	1	fine sand	N	-	N
2018	2018-I	2018-I 4	15/01/2018	-27.1122	-109.205	260	288	274	N	1	fine sand	N	-	N
2018	2018-I	2018-I 5	15/01/2018	-27.096	-109.211	167	167	167	N	1	coarse sand	N	-	N
2018	2018-I	2018-I 6	15/01/2018	-27.0724	-109.295	128	130	129	Y	2	coarse sand	N	-	N
2018	2018-I	2018-I 7	15/01/2018	-27.0715	-109.293	200	180	190	N	1	fine sand	Y	Stichopathes	N	1	STB
2018	2018-I	2018-I 8	15/01/2018	-27.072	-109.297	113	75	94	Y	3	coarse sand	Y	-	N
2018	2018-I	2018-I 9	16/01/2018	-27.0366	-109.359	150	126	138	N	1	coarse sand	Y	Stichopathes	N	1	STB
2018	2018-I	2018-I 10	16/01/2018	-27.0378	-109.359	131	116	123.5	Y	2	coarse sand	Y	Stichopathes	N	2	STB
2018	2018-I	2018-I 11	16/01/2018	-27.0348	-109.365	160	132	146	N	1	coarse sand	Y	Stichopathes	N	1	STB
2018	2018-I	2018-I 12	17/01/2018	-27.1552	-109.251	126	133	129.5	N	1	fine sand	N	-	N
2018	2018-I	2018-I 13	17/01/2018	-27.1597	-109.246	208	290	249	N	1	fine sand	N	-	N
2018	2018-I	2018-I 14	17/01/2018	-27.1643	-109.245	258	321	289.5	N	1	fine sand	Y	Stichopathes	N	1	STB
2018	2018-I	2018-I 15	17/01/2018	-27.1658	-109.327	110	109	109.5	Y	2	coarse sand	N	-	N
2018	2018-I	2018-I 16	17/01/2018	-27.1713	-109.324	190	220	205	N	1	fine sand	Y	Stichopathes	N	1	STB
2018	2018-I	2018-I 17	17/01/2018	-27.1737	-109.322	332	324	328	N	1	fine sand	N	-	N
2018	2018-I	2018-I 18	18/01/2018	-27.1461	-109.455	317	300	308.5	N	1	rocks with fine sand	Y	Scleractinia	N	1				SCB
2019	2019-I	2019-I 3	18/01/2019	-27.1473	-109.45	92	92	92	Y	3	coarse sand	N	-	N
2019	2019-I	2019-I 4	18/01/2019	-27.1474	-109.45	92	92	92	Y	3	coarse sand	N	-	N
2019	2019-I	2019-I 5	18/01/2019	-27.1435	-109.448	223	220	221.5	N	1	rocks with fine sand	N	-	N
2019	2019-I	2019-I 6	18/01/2019	-27.1318	-109.439	90	90	90	Y	3	coarse sand	N	-	N
2019	2019-I	2019-I 7	21/01/2019	-27.1319	-109.438	84	90	87	Y	3	coarse sand	Y	Leptoseris	Y	3
2019	2019-I	2019-I 8	21/01/2019	-27.1325	-109.439	110	110	110	Y	3	coarse sand	Y	Leptoseris (Stichopathes)	Y	2	STB
2019	2019-I	2019-I 9	21/01/2019	-27.1306	-109.441	240	240	240	N	1	rocks with fine sand	N	-	N
2019	2019-I	2019-I 10	23/01/2019	-27.2041	-109.397	84	84	84	N	1	coarse sand	N	-	N
2019	2019-I	2019-I 11	23/01/2019	-27.2143	-109.395	130	133	131.5	Y	3	coarse sand	N	-	N
2019	2019-I	2019-I 12	23/01/2019	-27.2187	-109.395	195	220	207.5	N	1	rocks with fine sand	N	-	N
2019	2019-I	2019-I 13	23/01/2019	-27.2204	-109.395	344	350	347	N	1	rocks with fine sand	N	-	N
2019	2019-I	2019-I 14	24/01/2019	-27.1113	-109.22	110	104	107	Y	3	coarse sand	N	-	N
2019	2019-I	2019-I 15	24/01/2019	-27.1082	-109.226	44	42	43	N	1	rocks with fine sand	Y	Porites	N	1			PR
2019	2019-I	2019-I 16	24/01/2019	-27.1283	-109.208	194	200	197	N	1	fine sand	N	-	N
2019	2019-I	2019-I 17	24/01/2019	-27.133	-109.207	247	250	248.5	N	1	fine sand	N	-	N
2019	2019-I	2019-I 18	25/01/2019	-27.1343	-109.24	88	88	88	N	1	coarse sand	N	-	N
2019	2019-I	2019-I 19	25/01/2019	-27.1483	-109.229	200	188	194	N	1	coarse sand	N	-	N
2019	2019-I	2019-I 20	25/01/2019	-27.1491	-109.221	240	243	241.5	N	1	coarse sand with stones	Y	ScYactinia	N					SCB
2019	2019-II	2019-II 2	2019-12-06	-27.1476	-109.45	87	92	89.5	Y	2	coarse sand	Y	Leptoseris	Y	2
2019	2019-II	2019-II 5	2019-12-11	-27.1431	-109.445	80	76	78	Y	4	coarse sand and rocks	Y	Leptoseris	Y	3
2019	2019-II	2019-II 6	2019-12-11	-27.1407	-109.441	65	58	61.5	Y	4	coarse sand and rocks	N	-	N
2019	2019-II	2019-II 7	2019-12-11	-27.1521	-109.449	58	41	49.5	N	1	coarse sand and rocks	Y	Pocillopora (Porites)	N	1			PRPO
2019	2019-II	2019-II 8	2019-12-12	-27.1525	-109.451	78	78	78	Y	3	coarse sand with stones	N	-	N
2019	2019-II	2019-II 9	2019-12-13	-27.1323	-109.438	74	68	71	Y	2	coarse sand with stones	Y	Cycloseris (Leptoseris)	Y	1		CYF
2019	2019-II	2019-II 10	2019-12-13	-27.1319	-109.438	77	70	73.5	Y	4	coarse sand	Y	Cycloseris (Leptoseris)	Y	1		CYF
2019	2019-II	2019-II 11	2019-12-13	-27.1325	-109.439	77	70	73.5	Y	4	coarse sand	Y	Cycloseris (Leptoseris)	Y	1		CYF
2019	2019-II	2019-II 12	2019-12-13	-27.1212	-109.432	55	55	55	Y	4	coarse sand with stones	N	-	N
2019	2019-II	2019-II 13	2019-12-14	-27.2034	-109.396	75	75	75	N	1	coarse sand	N	-	N
2019	2019-II	2019-II 14	2019-12-14	-27.2005	-109.387	61	74	67.5	N	1	coarse sand	Y	Pocillopora	N	1			PO
2019	2019-II	2019-II 15	2019-12-16	-27.1836	-109.352	70	70	70	N	1	coarse sand and rocks	Y	Leptoseris	Y	1
2019	2019-II	2019-II 17	2019-12-16	-27.1866	-109.349	127	145	136	N	1	coarse sand and rocks	Y	Stichopathes	N	1	STB
2019	2019-II	2019-II 18	2019-12-16	-27.1922	-109.46	72	72	72	Y	3	coarse sand and rocks	N	-	N
2019	2019-II	2019-II 19	2019-12-17	-27.0762	-109.409	72	52	62	Y	4	coarse sand	Y	Cycloceris	N	1		CYF
2019	2019-II	2019-II 20	2019-12-17	-27.0452	-109.365	72	75	73.5	N	1	coarse sand and rocks	Y	Pocillopora (Porites)	N	1			PRPO
2019	2019-II	2019-II 21	2019-12-17	-27.0643	-109.324	70	82	76	N	1	coarse sand and rocks	Y	Leptoseris (Cycloceris)	Y	1		CYF
2019	2019-II	2019-II 22	2019-12-17	-27.0795	-109.281	76	76	76	N	1	coarse sand and rocks	Y	Leptoseris	Y	1
2019	2019-II	2019-II 23	2019-12-18	-27.089	-109.231	74	75	74.5	N	1	coarse sand	Y	Cycloceris	N	1		CYF
2019	2019-II	2019-II 24	2019-12-18	-27.0832	-109.243	114	117	115.5	N	1	coarse sand	Y	Cycloceris	N	1		CYF
*	Categories = 1) no presence of patches of filamentous mats, 2) low coverage, less than 50 % coverage in at least non-overlapping 5 frames of the video of this transect, 3) high coverage, 50 % to 75 % of coverage in at least 5 frames of the video of this transect, and 4) very high coverage, 100 % coverage
**	Categories = 1) healthy reef with > 75 % of all the corals alive, 2) 25 % to 75 % of the corals alive, and 3) < 25 % of corals alive, mainly dead corals or fragments
